# Supplementary material for: Clinical and Laboratory Characteristics of Pediatric COVID-19 Population—A Bibliometric Analysis
Source: J Clin Med. 2022 Oct 11;11(20):5987. doi: 10.3390/jcm11205987 (PMC9605229; doi:10.3390/jcm11205987)
Supplement: Supplementary file 1 [file jcm-11-05987-s001.zip]

Archive with 1 entries (1 files):
- jcm-1870818-supplementary.pdf
